# Supplementary material for: Whole Exome Sequencing of Hemiplegic Migraine Patients Shows an Increased Burden of Missense Variants in CACNA1H and CACNA1I Genes
Source: Mol Neurobiol. 2023 Feb 14;60(6):3034–43. doi: 10.1007/s12035-023-03255-5 (PMC10122627; doi:10.1007/s12035-023-03255-5)
Supplement: Supplementary file 1 — Supplementary file1 (XLSX 80 KB) [file 12035_2023_3255_MOESM1_ESM.xlsx]

## Sheet: Supplementary Table 1
Supplementary Table 1
* T = tolerated; B = Benign
** B = Benign; P = Possibly Damaging; D = Probably Damaging
*** B = Benign; D = Disease-causing
GnomaD NFE_controls = allele frequency of non Finnish Europeans; GnomaD allel count_controls = the alternate allele count in high quality genotypes; GnomaD total allele count_controls = the total number of called high quality genotypes; Het. count_cases = total count of heterozygous variants; Hom. count_cases = Total count of homozygous variants; Allele count total_cases = Total allele counts in …
SIFT is based on version 5.2.2; PolyPhen is based on version 2.2.2 release 405c; MutationTaster2021; CADD score is base upon Ensembl Ch37; GnomaD NFE_controls is upon gnomaD v2.1.1; GnomaD allel count_controls is based upon gnomaD v2.1.1 (exomes) GnomaD total allel count_controls is based upon gnomaD v2.1.1 (exomes)
Locus (CRCh37)	Ref	Alt	Gene	Transcript	Amino Acid Change	Coding	dbSNP	SIFT pred*	Polyphen2 HVAR pred**	MutationTaster pred***	CADD	GnomaD NFE_controls	GnomaD allele count_controls	GnomaD total allele count_controls	Het. count_cases	Hom. count_cases	Allele count total_cases
chr1:181701799	T	A	CACNA1E	ENST00000367573	p.Asp859Glu	c.2577T>A	rs35737760	T	B	B	0.002	0.1248	9332	74776	43	2	47
chr1:181702616	G	A	CACNA1E	ENST00000367573	p.Gly998Ser	c.2992G>A	rs41304253	T	B	B	12.48	0.03985	3886	97512	12	0	12
chr1:181745336	G	A	CACNA1E	ENST00000367573	p.Val1747Ile	c.5239G>A	rs368636412	T	B	B	19.88	2e-05	2	112960	1	0	1
chr1:181759657	G	A	CACNA1E	ENST00000367573	p.Ala1955Thr	c.5863G>A	rs704326	T	B	B	2.197	0.46329	52322	112936	86	39	164
chr1:181767498	G	A	CACNA1E	ENST00000367573	p.Arg2157Gln	c.6470G>A	rs2480373	D	P	B	29.5	0.00079	89	112790	1	0	1
chr1:181767527	C	T	CACNA1E	ENST00000367573	p.Arg2167Trp	c.6499C>T	rs763796830	D	D	B	26.4	1e-05	1	112952	1	0	1
chr1:181767704	C	T	CACNA1E	ENST00000367573	p.Arg2226Cys	c.6676C>T	rs746785304	D	P	B	28	3e-05	3	112850	1	0	1
chr1:181767794	G	A	CACNA1E	ENST00000367573	p.Val2256Met	c.6766G>A	rs542899440	D	D	B	26.1	2e-05	2	111232	1	0	1
chr12:2224449	G	A	CACNA1C	ENST00000399655	p.Gly37Arg	c.109G>A	rs34534613	D	D	D	24.8	0.00531	487	91684	1	0	1
chr12:2690844	A	C	CACNA1C	ENST00000399655	p.Ile662Leu	c.1984A>C	.	T	B	D	22.7	.	.	.	1	0	1
chr12:2694651	C	T	CACNA1C	ENST00000399655	p.Pro817Ser	c.2449C>T	rs112532048	T	B	B	23.8	0.00438	302	68980	1	0	1
chr12:2783784	G	A	CACNA1C	ENST00000399655	p.Asp1650Asn	c.4948G>A	.	D	D	N/A	27.9	.	.	.	1	0	1
chr16:1250389	A	G	CACNA1H	ENST00000348261	p.Met313Val	c.937A>G	rs36117280	T	B	B	8.487	0.15586	16316	104686	39	7	53
chr16:1250446	G	A	CACNA1H	ENST00000348261	p.Ala332Thr	c.994G>A	rs59650398	T	B	B	9.864	0.01803	1997	110758	7	0	7
chr16:1252152	G	A	CACNA1H	ENST00000348261	p.Asp568Asn	c.1702G>A	rs61056448	T	B	B	12	0.00111	60	53908	2	0	2
chr16:1252369	C	T	CACNA1H	ENST00000348261	p.Pro640Leu	c.1919C>T	rs61734410	T	B	B	12.06	0.27028	17246	63808	70	15	100
chr16:1252441	T	C	CACNA1H	ENST00000348261	p.Val664Ala	c.1991T>C	rs4984636	T	P	B	23	0.29681	11984	40376	74	21	116
chr16:1254064	C	T	CACNA1H	ENST00000348261	p.Pro686Leu	c.2057C>T	rs145376050	T	P	B	22.7	0.00154	150	97608	1	0	1
chr16:1254076	C	T	CACNA1H	ENST00000348261	p.Ala690Val	c.2069C>T	rs61018135	T	D	B	22.8	0.00045	46	102816	1	0	1
chr16:1254361	A	T	CACNA1H	ENST00000348261	p.Lys785Met	c.2354A>T	rs28365117	D	P	B	23.6	0.00494	494	100000	3	0	3
chr16:1254369	C	T	CACNA1H	ENST00000348261	p.Arg788Cys	c.2362C>T	rs3751664	D	B	B	18.88	0.11007	10823	98324	30	0	30
chr16:1255202	G	T	CACNA1H	ENST00000348261	p.Cys847Phe	c.2540G>T	rs202019417	T	B	B	13.9	0.00037	42	112566	1	0	1
chr16:1256126	G	A	CACNA1H	ENST00000348261	p.Ala876Thr	c.2626G>A	rs58173258	D	P	B	24	0.00136	121	89148	2	0	2
chr16:1256259	C	T	CACNA1H	ENST00000348261	p.Thr920Met	c.2759C>T	rs59052554	T	B	B	16.08	0.00345	281	81390	1	0	1
chr16:1258033	G	T	CACNA1H	ENST00000348261	p.Ala1059Ser	c.3175G>T	rs41292285	T	B	B	16	0.0102	1078	105652	4	0	4
chr16:1259257	G	A	CACNA1H	ENST00000348261	p.Glu1197Lys	c.3589G>A	rs751423106	T	B	B	20.9	0.00084	46	55070	1	0	1
chr16:1259297	C	T	CACNA1H	ENST00000348261	p.Pro1210Leu	c.3629C>T	rs61319429	T	B	B	2	0.00103	98	94840	1	0	1
chr16:1259311	C	T	CACNA1H	ENST00000348261	p.Arg1215Cys	c.3643C>T	rs756154211	D	B	B	20.9	5e-05	5	102742	1	0	1
chr16:1260485	G	A	CACNA1H	ENST00000348261	p.Gly1321Ser	c.3961G>A	rs368825972	T	B	B	15	4e-05	5	111796	1	0	1
chr16:1260904	G	A	CACNA1H	ENST00000348261	p.Ala1386Thr	c.4156G>A	rs766694151	T	P	B	22.7	0.0001	11	112238	1	0	1
chr16:1263915	A	G	CACNA1H	ENST00000348261	p.His1638Arg	c.4913A>G	.	D	P	D	26.4	.	.	.	1	0	1
chr16:1265063	G	A	CACNA1H	ENST00000348261	p.Arg1674His	c.5021G>A	rs369914175	D	D	B	24.1	3e-05	3	111064	1	0	1
chr16:1265315	G	A	CACNA1H	ENST00000348261	p.Ala1705Thr	c.5113G>A	rs148651456	D	D	B	24.1	0.00835	920	110176	4	0	4
chr16:1268979	C	T	CACNA1H	ENST00000348261	p.Ala1966Val	c.5897C>T	rs72552054	T	B	B	12.68	0.02387	1413	59188	11	1	13
chr16:1269003	A	G	CACNA1H	ENST00000348261	p.Glu1974Gly	c.5921A>G	rs3751886	T	B	B	13.75	0.0187	1114	59578	6	0	6
chr16:1269071	G	A	CACNA1H	ENST00000348261	p.Ala1997Thr	c.5989G>A	rs376628149	T	B	B	1	0	0	58142	1	0	1
chr16:1269095	C	T	CACNA1H	ENST00000348261	p.Arg2005Cys	c.6013C>T	rs72552056	T	B	B	9	0.0664	3775	56856	14	0	14
chr16:1270111	G	A	CACNA1H	ENST00000348261	p.Arg2060His	c.6179G>A	rs1054644	T	B	B	11.92	0.12869	8568	66580	46	7	60
chr16:1270162	G	A	CACNA1H	ENST00000348261	p.Arg2077His	c.6230G>A	rs1054645	T	B	B	13.74	0.5947	47241	79432	82	63	208
chr16:1270254	G	A	CACNA1H	ENST00000348261	p.Ala2108Thr	c.6322G>A	rs56930660	T	P	B	22.5	0.00234	222	94994	2	0	2
chr16:1270489	A	T	CACNA1H	ENST00000348261	p.Lys2186Met	c.6557A>T	rs370464756	D	D	D	25.9	4e-05	3	80102	1	0	1
chr17:48646274	G	A	CACNA1G	ENST00000359106	p.Val96Met	c.286G>A	rs201146969	D	D	B	25.2	0.00068	77	113024	1	0	1
chr17:48653130	G	A	CACNA1G	ENST00000359106	p.Arg456Gln	c.1367G>A	rs116920450	T	B	B	19.28	0.01197	786	65648	8	0	8
chr17:48677099	G	C	CACNA1G	ENST00000359106	p.Arg1190Pro	c.3569G>C	rs199761120	T	B	B	20.2	0.00012	13	111812	1	0	1
chr17:48678100	G	A	CACNA1G	ENST00000359106	p.Arg1235Gln	c.3704G>A	rs150972562	D	P	B	24.1	0.00285	322	112842	1	0	1
chr17:48701377	G	C	CACNA1G	ENST00000359106	p.Gly2057Ala	c.6170G>C	rs764959766	T	B	B	7.596	.	.	112326	1	0	1
chr19:13318208	G	C	CACNA1A	ENST00000360228	p.His2484Gln	c.7453C>G	rs539546830	T	B	B	14.98	0.00305427	173	56642	1	0	1
chr19:13397560	C	T	CACNA1A	ENST00000360228	p.Gly1108Ser	c.3322G>A	rs16027	T	B	B	10.96	0.0963633	10371	107624	1	0	1
chr19:13318803	C	G	CACNA1A	.	.	.	.								1	0	1
chr19:13409407	C	T	CACNA1A	ENST00000360228	p.Glu1018Lys	c.3052G>A	rs16024	T	B	B	16.5	0.0060534	326	53854	3	0	3
chr19:13409472	T	A	CACNA1A	ENST00000360228	p.Glu996Val	c.2987A>T	rs16023	T	B	B	22.5	0.147572	5446	36904	44	1	46
chr19:13411451	T	G	CACNA1A	ENST00000360228	p.Glu735Ala	c.2204A>C	rs16019	T	P	B	24	0.0140921	1593	113042	4	0	4
chr19:13419028	G	A	CACNA1A	ENST00000360228	p.Leu608Phe	c.1822C>T	.	D	D	D	27.4	.	.	.	1	0	1
chr19:13428124	C	T	CACNA1A	ENST00000360228	p.Ala454Thr	c.1360G>A	rs41276886	T	D	D	25.4	0.00533523	600	112460	3	0	3
chr22:39994250	C	G	CACNA1I	ENST00000402142	p.Arg111Gly	c.331C>G	rs751729397	D	P	B	27.8	1e-05	1	103132	1	0	1
chr22:39996558	A	C	CACNA1I	ENST00000402142	p.Met128Leu	c.382A>C	rs58395851	T	B	B	18	0.00068	77	112542	2	0	2
chr22:40037036	A	G	CACNA1I	ENST00000402142	p.Asp302Gly	c.905A>G	rs59635914	T	B	B	21.9	0.00134	151	113008	1	0	1
chr22:40037051	G	A	CACNA1I	ENST00000402142	p.Arg307His	c.920G>A	rs59986512	T	B	B	22.2	0.00734	829	112982	1	0	1
chr22:40043877	C	A	CACNA1I	ENST00000402142	p.His505Asn	c.1513C>A	rs57732048	T	B	B	0	0.00705	780	110564	2	0	2
chr22:40045685	G	A	CACNA1I	ENST00000402142	p.Ala548Thr	c.1642G>A	rs56859827	T	B	B	7	0.00188	84	44664	2	0	2
chr22:40056424	G	T	CACNA1I	ENST00000402142	p.Gly859Cys	c.2575G>T	rs747381590	T	B	B	23	1e-05	1	111544	1	0	1
chr22:40057233	C	T	CACNA1I	ENST00000402142	p.Pro905Leu	c.2714C>T	rs376992678	T	B	B	20.6	2e-05	2	111228	1	0	1
chr22:40057290	G	A	CACNA1I	ENST00000402142	p.Arg924Lys	c.2771G>A	rs199552874	T	B	B	22.3	3e-05	3	103604	1	0	1
chr22:40058145	C	T	CACNA1I	ENST00000402142	p.Pro991Leu	c.2972C>T	rs57299573	T	B	B	7	0.007	304	43404	3	0	3
chr22:40058186	A	G	CACNA1I	ENST00000402142	p.Ile1005Val	c.3013A>G	rs136853	T	B	B	2	0.52473	23597	44970	93	44	181
chr22:40059828	G	C	CACNA1I	ENST00000402142	p.Gln1158His	c.3474G>C	rs58500586	D	P	B	25.7	0.00417	470	112792	4	0	4
chr22:40075341	C	T	CACNA1I	ENST00000402142	p.Pro1727Leu	c.5180C>T	rs59504308	T	B	B	10	0.02373	1308	55124	4	0	4
chr22:40075400	G	A	CACNA1I	ENST00000402142	p.Gly1747Arg	c.5239G>A	rs2294369	T	B	B	2	0.25648	8832	34436	56	6	68
chr22:40075733	C	A	CACNA1I	ENST00000402142	p.Leu1801Met	c.5401C>A	rs56656729	T	P	B	19.3	0.01395	1552	111216	5	0	5
chr3:53756351	C	T	CACNA1D	ENST00000350061	p.Arg526Cys	c.1576C>T	.	D	B	D	27.1	.	.	.	1	0	1
chr3:53757865	A	T	CACNA1D	ENST00000350061	p.Met667Leu	c.1999A>T	rs368260280	T	B	B	23.8	0.00011	12	113768	1	0	1
chr3:53781378	C	T	CACNA1D	ENST00000350061	p.Arg1093Cys	c.3277C>T	rs765175731	D	P	B	25.5	2e-05	2	113762	1	0	1
chr3:53804021	C	T	CACNA1D	ENST00000350061	p.Pro1318Ser	c.3952C>T	rs72556360	T	B	B	21.9	0.00543	618	113752	1	0	1
chr9:140881284	C	T	CACNA1B	ENST00000371372	p.Ala651Val	c.1952C>T	.	D	P	D	23.7	0	1	112834	1	0	1
chr9:140972616	A	G	CACNA1B	ENST00000371372	p.Asn1667Ser	c.5000A>G	rs138863358	T	B	B	18.28	3e-05	3	112968	1	0	1
chr9:141006876	G	A	CACNA1B	ENST00000371372	p.Ala1819Thr	c.5455G>A	rs200122209	D	P	B	24.6	8e-05	9	112994	2	0	2
chr9:141013207	C	T	CACNA1B	ENST00000371372	p.Ala2006Val	c.6017C>T	rs202011106	T	P	B	22.6	2e-05	1	55900	1	0	1
chr9:141015172	C	T	CACNA1B	ENST00000371372	p.Arg2110Trp	c.6328C>T	rs201469673	D	D	B	32	0.00011	6	52670	1	0	1
chr9:141016024	G	A	CACNA1B	ENST00000371372	p.Arg2198His	c.6593G>A	rs200649042	D	D	B	25.5	0.00012	13	109712	1	0	1
