# Supplementary material for: Whole Exome Sequencing of Hemiplegic Migraine Patients Shows an Increased Burden of Missense Variants in CACNA1H and CACNA1I Genes
Source: Mol Neurobiol. 2023 Feb 14;60(6):3034–43. doi: 10.1007/s12035-023-03255-5 (PMC10122627; doi:10.1007/s12035-023-03255-5)
Supplement: Supplementary file 2 — Supplementary file2 (XLSX 16 KB) [file 12035_2023_3255_MOESM2_ESM.xlsx]

## Sheet: Supplemetary Table 2
Supplementary Table 2
* T = tolerated; B = Benign
** B = Benign
*** B = Benign; D = Disease-causing
GnomaD NFE_controls = allele frequency of non Finnish Europeans; GnomaD allel count_controls = the alternate allele count in high quality genotypes; GnomaD total allele count_controls = the total number of called high quality genotypes
SIFT is based on version 5.2.2; PolyPhen is based on version 2.2.2 release 405c; MutationTaster2021; CADD score is base upon Ensembl Ch37; GnomaD NFE_controls is upon gnomaD v2.1.1; GnomaD allel count_controls is based upon gnomaD v2.1.1 (exomes) GnomaD total allel count_controls is based upon gnomaD v2.1.1 (exomes)
Locus (CRCh37)	Ref	Alt	Gene	Transcript	Amino Acid Change	Coding	dbSNP	SIFT pred*	Polyphen2 HVAR pred**	MutationTaster pred***	CADD	GnomaD NFE_controls	GnomaD allele count_controls	GnomaD total allele count_controls	Het. count_cases	Hom. count_cases	Allele count total_cases
chr22:40037051	G	A	CACNA1I	ENST00000402142	p.Arg307His	c.920G>A	rs59986512	T	B	B	22.2	0.00733745	829	112982	2	0	2
chr22:40042737	T	C	CACNA1I	ENST00000402142	p.Ile438Thr	c.1313T>C	rs201769752	D	B	B	22.4	0.000811855	79	97308	2	0	2
chr22:40043877	C	A	CACNA1I	ENST00000402142	p.His505Asn	c.1513C>A	rs57732048	T	B	B	0.007	0.00705474	780	110564	1	0	1
chr22:40058186	A	G	CACNA1I	ENST00000402142	p.Ile1040Val	c.3118A>G	rs136853	T	B	B	9.013	0.524728	23597	44970	2	0	2
chr16:1245509	G	C	CACNA1H	ENST00000348261	p.Gln163His	c.489G>C	rs60593994	D	B	B	22.6	0.00377778	391	103500	1	0	1
chr16:1250389	A	G	CACNA1H	ENST00000348261	p.Met313Val	c.937A>G	rs36117280	T	B	B	8.487	0.155857	16316	104686	9	1	11
chr16:1250446	G	A	CACNA1H	ENST00000348261	p.Ala332Thr	c.994G>A	rs59650398	T	B	B	9.864	0.0180303	1997	110758	1	0	1
chr16:1254369	C	T	CACNA1H	ENST00000348261	p.Arg788Cys	c.2362C>A	rs3751664	D	B	B	18.88	0.110075	10823	98324	6	1	8
chr16:1268376	G	A	CACNA1H	ENST00000348261	p.Arg1871Gln	c.5612G>A	rs58124832	T	B	B	11.55	0.0648273	4631	71436	2	0	2
chr16:1268979	C	T	CACNA1H	ENST00000348261	p.Ala1966Val	c.5897C>A	rs72552054	T	B	B	12.68	0.0238731	1413	59188	1	0	1
chr16:1269003	A	G	CACNA1H	ENST00000348261	p.Glu1974Gly	c.5921A>G	rs3751886	T	B	B	13.75	0.0186982	1114	59578	1	0	1
chr16:1269095	C	T	CACNA1H	ENST00000348261	p.Arg2005Ser	c.6013C>A	rs72552056	T	B	B	4.092	0.0663958	3775	56856	1	0	1
chr16:1270111	G	A	CACNA1H	ENST00000348261	p.Arg2060His	c.6179G>A	rs1054644	T	B	B	11.92	0.128687	8568	66580	3	1	5
chr16:1270162	G	A	CACNA1H	ENST00000348261	p.Arg2077His	c.6230G>A	rs1054645	T	B	B	13.74	0.594735	47241	79432	6	0	6
